# Supplementary material for: AbSet: A Standardized Data Set of Antibody Structures for Machine Learning Applications
Source: J Chem Inf Model. 2025 May 11;65(10):4767–74. doi: 10.1021/acs.jcim.5c00410 (PMC12117563; doi:10.1021/acs.jcim.5c00410)
Supplement: Supplementary file 1 [file ci5c00410_si_001.xlsx]

## Sheet: All_antibodies_retrieved_PDB
pdb
12e8
15c8
1a0q
1a14
1a2y
1a3l
1a3r
1a4j
1a4k
1a5f
1a6t
1a6u
1a6v
1a6w
1a7n
1a7o
1a7p
1a7q
1a7r
1a8j
1acy
1ad0
1ad9
1adq
1ae6
1afv
1ahw
1ai1
1aif
1aj7
1ap2
1aqk
1ar1
1ar2
1axs
1axt
1ay1
1b0w
1b2w
1b4j
1b6d
1baf
1bbd
1bbj
1bey
1bfo
1bfv
1bgx
1bj1
1bjm
1bln
1bm3
1bog
1bql
1bre
1bvk
1bvl
1bww
1bz7
1bzq
1c08
1c12
1c1e
1c5b
1c5c
1c5d
1cbv
1cd0
1ce1
1cf8
1cfn
1cfq
1cfs
1cft
1cfv
1cgs
1cic
1ck0
1cl7
1clo
1cly
1clz
1cr9
1ct8
1cu4
1cz8
1d5b
1d5i
1d6v
1dba
1dbb
1dbj
1dbk
1dbm
1dcl
1dee
1dfb
1dl7
1dlf
1dn0
1dqd
1dqj
1dql
1dqm
1dqq
1dsf
1dvf
1dzb
1e4w
1e4x
1e6j
1e6o
1eap
1eeq
1eeu
1efq
1egj
1ehl
1ejo
1ek3
1emt
1eo8
1etz
1ezv
1f11
1f2x
1f3d
1f3r
1f4w
1f4x
1f4y
1f58
1f6l
1f8t
1f90
1fai
1fbi
1fdl
1fe8
1fgn
1fgv
1fh5
1fig
1fj1
1fl3
1fl5
1fl6
1flr
1fn4
1fns
1for
1fpt
1frg
1fsk
1fvc
1fvd
1fve
1g6v
1g7h
1g7i
1g7j
1g7l
1g7m
1g9e
1g9m
1g9n
1gaf
1gc1
1ggb
1ggc
1ggi
1ghf
1gig
1gpo
1h0d
1h3p
1h8n
1h8o
1h8s
1hcv
1hez
1hh6
1hh9
1hi6
1hil
1him
1hin
1hkl
1hq4
1hys
1hzh
1i3g
1i3u
1i3v
1i7z
1i8i
1i8k
1i8m
1i9i
1i9j
1i9r
1iai
1ibg
1ic4
1ic5
1ic7
1ieh
1ifh
1iga
1igc
1igf
1igi
1igj
1igm
1igt
1igy
1ikf
1il1
1ind
1ine
1iqd
1iqw
1it9
1ivl
1j05
1j1o
1j1p
1j1x
1j5o
1jfq
1jgl
1jgu
1jgv
1jhk
1jhl
1jn6
1jnh
1jnl
1jnn
1jp5
1jps
1jpt
1jrh
1jto
1jtp
1jtt
1jv5
1jvk
1k4c
1k4d
1k6q
1kb5
1kb9
1kc5
1kcr
1kcs
1kcu
1kcv
1keg
1kel
1kem
1ken
1kfa
1kip
1kiq
1kir
1kn2
1kn4
1kno
1ktr
1kxq
1kxt
1kxv
1kyo
1l7i
1l7t
1lgv
1lhz
1lil
1lk3
1lmk
1lo0
1lo2
1lo3
1lo4
1lve
1m71
1m7d
1m7i
1maj
1mak
1mam
1mcb
1mcc
1mcd
1mce
1mcf
1mch
1mci
1mcj
1mck
1mcl
1mcn
1mco
1mcp
1mcq
1mcr
1mcs
1mcw
1mel
1mex
1mf2
1mfa
1mfb
1mfc
1mfd
1mfe
1mh5
1mhh
1mhp
1mie
1mim
1mj7
1mj8
1mjj
1mju
1mlb
1mlc
1mnu
1moe
1mpa
1mqk
1mrc
1mrd
1mre
1mrf
1mvf
1mvu
1n0x
1n4x
1n5y
1n64
1n6q
1n7m
1n8z
1nak
1nbv
1nby
1nbz
1nc2
1nc4
1nca
1ncb
1ncc
1ncd
1ncw
1nd0
1ndg
1ndm
1nfd
1ngp
1ngq
1ngw
1ngx
1ngy
1ngz
1nj9
1nl0
1nlb
1nld
1nma
1nmb
1nmc
1nqb
1nsn
1oak
1oaq
1oar
1oau
1oax
1oay
1oaz
1ob1
1ocw
1ohq
1ol0
1op9
1opg
1orq
1ors
1osp
1ots
1ott
1otu
1p2c
1p4b
1p4i
1p7k
1p84
1pew
1pg7
1pkq
1plg
1psk
1pw3
1pz5
1q0x
1q0y
1q1j
1q72
1q9k
1q9l
1q9o
1q9w
1qac
1qbl
1qbm
1qd0
1qfu
1qfw
1qgc
1qkz
1qle
1qlr
1qnz
1qok
1qp1
1qyg
1r0a
1r24
1r3i
1r3j
1r3k
1r3l
1r70
1rei
1rfd
1rhh
1ri8
1rih
1riu
1riv
1rjc
1rjl
1rmf
1ru9
1rua
1ruk
1rul
1rum
1rup
1ruq
1rur
1rvf
1rz7
1rz8
1rzf
1rzg
1rzi
1rzj
1rzk
1s3k
1s5h
1s5i
1s78
1sbs
1seq
1shm
1sjv
1sjx
1sm3
1svz
1sy6
1t03
1t04
1t2j
1t2q
1t3f
1t4k
1t66
1tet
1tjg
1tjh
1tji
1tpx
1tqb
1tqc
1tzg
1tzh
1tzi
1u0q
1u6a
1u8h
1u8i
1u8j
1u8k
1u8l
1u8m
1u8n
1u8o
1u8p
1u8q
1u91
1u92
1u93
1u95
1ua6
1uac
1ub5
1ub6
1ucb
1uj3
1um4
1um5
1um6
1uwe
1uwg
1uwx
1uyw
1uz6
1uz8
1v7m
1v7n
1vfa
1vfb
1vge
1vhp
1vpo
1w72
1wc7
1wcb
1wej
1wt5
1wtl
1wz1
1x9q
1xcq
1xct
1xf2
1xf3
1xf4
1xf5
1xfp
1xgp
1xgq
1xgr
1xgt
1xgu
1xgy
1xiw
1y0l
1y18
1yc7
1yc8
1yec
1yed
1yee
1yef
1yeg
1yeh
1yei
1yej
1yek
1yjd
1ymh
1ynk
1ynl
1ynt
1yqv
1yuh
1yy8
1yy9
1yyl
1yym
1yzz
1z3g
1za3
1za6
1zan
1zea
1zmy
1ztx
1zv5
1zvh
1zvo
1zvy
1zwi
25c8
2a0l
2a1w
2a6d
2a6i
2a6j
2a6k
2a77
2a9m
2a9n
2aab
2adf
2adg
2adi
2adj
2aep
2aeq
2agj
2ai0
2aj3
2ajs
2aju
2ajv
2ajx
2ajy
2ajz
2ak1
2ap2
2arj
2atk
2b0s
2b1a
2b1h
2b2x
2b4c
2bdn
2bfv
2bjm
2bmk
2bob
2boc
2brr
2bse
2bx5
2c1o
2c1p
2cd0
2cgr
2cju
2ck0
2cmr
2d03
2d7t
2dbl
2dd8
2ddq
2dlf
2dqc
2dqd
2dqe
2dqf
2dqg
2dqh
2dqi
2dqj
2dqt
2dqu
2dtm
2dwd
2dwe
2e27
2eh7
2eh8
2eiz
2eks
2esg
2exw
2exy
2ez0
2f19
2f58
2f5a
2f5b
2fat
2fb4
2fbj
2fd6
2fec
2fed
2fee
2fgw
2fjf
2fjg
2fjh
2fl5
2fr4
2fx7
2fx8
2fx9
2g2r
2g5b
2g60
2g75
2gcy
2gfb
2ghw
2gjj
2gjz
2gk0
2gki
2gsg
2gsi
2h1p
2h2p
2h2s
2h32
2h3n
2h8p
2h9g
2hfe
2hff
2hfg
2hg5
2hh0
2hjf
2hkf
2hkh
2hlf
2hmi
2hrp
2ht2
2ht3
2ht4
2htk
2htl
2hvj
2hvk
2hwz
2i5y
2i60
2i9l
2ibz
2iff
2ig2
2igf
2ih1
2ih3
2imm
2imn
2ipt
2ipu
2iq9
2iqa
2itc
2itd
2j4w
2j5l
2j6e
2j88
2jb5
2jb6
2jel
2jix
2jk5
2kh2
2kqm
2kqn
2ltq
2lve
2mcg
2mcp
2mkw
2mmx
2mpa
2nlj
2nr6
2ntf
2nxy
2nxz
2ny0
2ny1
2ny2
2ny3
2ny4
2ny5
2ny6
2ny7
2nyy
2nz9
2o5x
2o5y
2o5z
2ojz
2ok0
2old
2omb
2omn
2op4
2oqj
2or9
2orb
2osl
2otu
2otw
2oz4
2p42
2p43
2p44
2p45
2p46
2p47
2p48
2p49
2p4a
2p7t
2p8l
2p8m
2p8p
2pcp
2pr4
2pw1
2pw2
2q1e
2q20
2q76
2q8a
2q8b
2qad
2qhr
2qqk
2qql
2qqn
2qr0
2qsc
2qtj
2r0k
2r0l
2r0w
2r0z
2r1w
2r1x
2r1y
2r23
2r29
2r2b
2r2e
2r2h
2r4r
2r4s
2r56
2r69
2r6p
2r8s
2r9h
2rcj
2rcs
2rhe
2uud
2uyl
2uzi
2v17
2v7h
2v7n
2vc2
2vdk
2vdl
2vdm
2vdn
2vdo
2vdp
2vdq
2vdr
2vh5
2vir
2vis
2vit
2vl5
2vq1
2vwe
2vxq
2vxs
2vxt
2vxu
2vxv
2vyr
2w0f
2w0k
2w0l
2w60
2w65
2w9d
2w9e
2wub
2wuc
2wzp
2x1o
2x1p
2x1q
2x6m
2x7l
2x89
2xa3
2xa8
2xkn
2xqb
2xqy
2xra
2xt1
2xtj
2xv6
2xwt
2xxc
2xxm
2xza
2xzc
2xzq
2y06
2y07
2y36
2y5t
2y6s
2ybr
2yc1
2yk1
2ykl
2ymx
2ypv
2yss
2z4q
2z91
2z92
2z93
2zch
2zck
2zcl
2zjs
2zkh
2znw
2znx
2zpk
2zuq
32c2
35c8
3a67
3a6b
3a6c
3aaz
3ab0
3auv
3b2u
3b2v
3b5g
3b9k
3b9v
3bae
3bd3
3bd4
3bd5
3bdx
3bdy
3be1
3bgf
3bj9
3bjl
3bkc
3bkj
3bkm
3bky
3bn9
3bpc
3bqu
3bsz
3bt2
3bz4
3c08
3c09
3c2a
3c5s
3c6s
3cdc
3cdf
3cdy
3cfb
3cfc
3cfd
3cfe
3cfi
3cfj
3cfk
3chn
3ck0
3cle
3clf
3cm9
3cmo
3csy
3cvh
3cvi
3cx5
3cxd
3cxh
3d0l
3d0v
3d69
3d85
3d9a
3det
3dgg
3dif
3dro
3drq
3drt
3dsf
3dur
3dus
3duu
3dv4
3dv6
3dvf
3dvg
3dvi
3dvn
3dwt
3e8u
3eak
3eba
3efd
3eff
3egs
3ehb
3ejy
3ejz
3eo0
3eo1
3eo9
3eoa
3eob
3eot
3esu
3esv
3et9
3etb
3eyf
3eyo
3eyq
3eys
3eyu
3eyv
3ezj
3f12
3f58
3f5w
3f7v
3f7y
3fb5
3fb6
3fb7
3fb8
3fct
3ffd
3fku
3fmg
3fn0
3fo0
3fo1
3fo2
3fo9
3fzu
3g04
3g5v
3g5x
3g5y
3g5z
3g6a
3g6d
3g6j
3g9a
3gb7
3gbm
3gbn
3ggw
3ghb
3ghe
3gi8
3gi9
3giz
3gje
3gjf
3gk8
3gkw
3gkz
3gm0
3gnm
3go1
3grw
3h0t
3h3b
3h3p
3h42
3hae
3hb3
3hc0
3hc3
3hc4
3hfm
3hi1
3hi5
3hi6
3hmw
3hmx
3hns
3hnt
3hnv
3hpl
3hr5
3hzk
3hzm
3hzv
3hzy
3i02
3i2c
3i50
3i75
3i9g
3idg
3idi
3idj
3idm
3idn
3idx
3idy
3iet
3if1
3ifl
3ifn
3ifo
3ifp
3iga
3ijh
3ijs
3ijy
3ikc
3inu
3iu3
3iu4
3ivk
3ixt
3ixx
3ixy
3iy0
3iy1
3iy2
3iy3
3iy4
3iy5
3iy6
3iy7
3iyw
3j1s
3j2x
3j2y
3j2z
3j30
3j3o
3j3p
3j3z
3j42
3j5m
3j6u
3j70
3j7e
3j8d
3j8v
3j8w
3j8z
3j93
3jab
3jau
3jba
3jbc
3jbd
3jbe
3jbf
3jbg
3jbq
3jcb
3jcc
3jcx
3juy
3jwd
3jwo
3k1k
3k2u
3k3q
3k74
3k7u
3k80
3k81
3kdm
3kj4
3kj6
3klh
3kr3
3ks0
3kyk
3kym
3l1o
3l5w
3l5x
3l7e
3l7f
3l95
3ld8
3ldb
3lev
3lex
3ley
3lh2
3lhp
3liz
3lmj
3ln9
3lqa
3lrg
3lrh
3lrs
3ls4
3ls5
3lve
3lzf
3m8o
3ma9
3mac
3mbx
3mcg
3mck
3mcl
3mj8
3mj9
3mlr
3mls
3mlt
3mlu
3mlv
3mlw
3mlx
3mly
3mlz
3mme
3mnv
3mnw
3mnz
3mo1
3moa
3mob
3mod
3mug
3muh
3mxv
3mxw
3n85
3n9g
3na9
3naa
3nab
3nac
3ncj
3ncy
3nfp
3nfs
3ngb
3nh7
3nid
3nif
3nig
3nn8
3nps
3ntc
3nz8
3nzh
3o0r
3o11
3o2d
3o2v
3o2w
3o41
3o45
3o6k
3o6l
3o6m
3oau
3oay
3oaz
3ob0
3ogc
3ogo
3ojd
3okd
3oke
3okk
3okl
3okm
3okn
3oko
3opz
3or6
3or7
3oz9
3p0g
3p0v
3p0y
3p11
3p30
3p9w
3pgf
3pho
3phq
3piq
3pjs
3pnw
3pp3
3pp4
3q1s
3q3g
3q6f
3q6g
3qa3
3qct
3qcu
3qcv
3qeg
3qeh
3qg6
3qg7
3qhf
3qhz
3qnx
3qny
3qnz
3qo0
3qo1
3qpq
3qpx
3qq9
3qrg
3qsk
3qum
3qwo
3qxt
3qxu
3qxv
3qxw
3qyc
3r06
3r08
3r0m
3r1g
3ra7
3raj
3rhw
3ri5
3ria
3rif
3rjq
3rkd
3rpi
3ru8
3rvt
3rvu
3s34
3s35
3s36
3s37
3s62
3s88
3s96
3sdy
3se8
3se9
3sgd
3sge
3skj
3sn6
3so3
3sob
3sqo
3stb
3stl
3stz
3sy0
3t0v
3t0w
3t0x
3t2n
3t3m
3t3p
3t4y
3t65
3t77
3tcl
3thm
3tje
3tnm
3tnn
3tpk
3tt1
3tt3
3tv3
3twc
3tyg
3u0t
3u0w
3u1s
3u2s
3u30
3u36
3u46
3u4b
3u4e
3u6r
3u79
3u7a
3u7w
3u7y
3u9p
3u9u
3uaj
3ubx
3uc0
3uji
3ujj
3ujt
3uls
3ulu
3ulv
3umt
3uo1
3upa
3upc
3utz
3ux9
3uyp
3uyr
3uze
3uzq
3uzv
3v0a
3v0v
3v0w
3v4p
3v4u
3v4v
3v52
3v6f
3v6o
3v6z
3v7a
3ve0
3vfg
3vg0
3vg9
3vga
3vi3
3vi4
3vrl
3vw3
3w11
3w12
3w13
3w2d
3w9d
3w9e
3wbd
3wd5
3we6
3wfb
3wfc
3wfd
3wfe
3wfh
3whe
3whx
3wif
3wih
3wii
3wkm
3wlw
3wsq
3x3f
3x3g
3zdx
3zdy
3zdz
3ze0
3ze1
3ze2
3zhd
3zhk
3zhl
3zkm
3zkn
3zkq
3zks
3zkx
3zl4
3zlq
3ztj
3ztn
43c9
43ca
4a6y
4aeh
4aei
4ag4
4aix
4aiz
4aj0
4al8
4ala
4am0
4amk
4aq1
4at6
4b41
4b50
4b5e
4bel
4bfb
4bh7
4bh8
4bjl
4bkl
4buh
4bz1
4bz2
4c2i
4c57
4c58
4c59
4c83
4cad
4cau
4cc8
4cdg
4ckd
4cmh
4cni
4d3c
4d9l
4d9q
4d9r
4dag
4dcq
4dgi
4dgv
4dgy
4dk3
4dk6
4dka
4dke
4dkf
4dn3
4dn4
4dqo
4dtg
4dvb
4dvr
4dw2
4ebq
4edw
4edx
4eig
4eiz
4ej1
4ene
4eow
4ers
4etq
4evn
4f15
4f2m
4f33
4f37
4f3f
4f57
4f58
4f9l
4f9p
4fab
4ffv
4ffw
4ffy
4ffz
4fg6
4fhb
4fnl
4fp8
4fq1
4fq2
4fqc
4fqh
4fqi
4fqj
4fqk
4fql
4fqq
4fqr
4fqv
4fqy
4fz8
4fze
4g3y
4g5z
4g6a
4g6f
4g6j
4g6k
4g6m
4g7v
4g7y
4g80
4gag
4gaj
4gay
4gft
4glr
4gms
4gmt
4gq9
4gqp
4grw
4gsd
4gw1
4gw4
4gw5
4gxu
4gxv
4h0g
4h0h
4h0i
4h20
4h88
4h8w
4hbc
4hc1
4hcr
4hdi
4hem
4hep
4hf5
4hfu
4hfw
4hg4
4hgw
4hh9
4hha
4hie
4hih
4hii
4hij
4hix
4hj0
4hjg
4hjj
4hk0
4hk3
4hkb
4hkx
4hkz
4hlz
4hpo
4hpy
4hqq
4hs6
4hs8
4ht1
4hwb
4hwe
4hxa
4hxb
4hzl
4i0c
4i13
4i18
4i1n
4i2x
4i3r
4i3s
4i77
4i9w
4idj
4idl
4ij3
4imk
4iml
4iof
4ioi
4ios
4irz
4isv
4j1u
4j4p
4j6r
4j8r
4jam
4jan
4jb9
4jdt
4jdv
4jfx
4jfy
4jfz
4jg0
4jg1
4jha
4jhw
4jj5
4jkp
4jlr
4jm2
4jm4
4jn1
4jn2
4jo1
4jo2
4jo3
4jo4
4jpi
4jpk
4jpv
4jpw
4jqi
4jr9
4jre
4jvp
4jy4
4jy5
4jy6
4jzj
4jzn
4jzo
4k07
4k23
4k24
4k2u
4k3d
4k3e
4k3g
4k3h
4k3j
4k7p
4k8r
4k94
4k9e
4kaq
4kdt
4kfz
4kht
4khx
4ki5
4kjp
4kjq
4kjw
4kk5
4kk6
4kk8
4kk9
4kka
4kkb
4kkc
4kkl
4kml
4kmt
4kph
4kq3
4kq4
4krl
4krm
4krn
4kro
4krp
4ksd
4ktd
4kte
4kuc
4kuz
4kv5
4kvc
4kvn
4kxz
4ky1
4kzd
4kze
4l1h
4l5f
4laj
4laq
4lar
4las
4lbe
4lci
4lcu
4lde
4ldl
4ldo
4leo
4lex
4lf3
4lgp
4lgr
4lgs
4lhj
4lhq
4liq
4lkc
4lkx
4llu
4llv
4llw
4lly
4lmq
4lou
4lqf
4lri
4lrn
4lsp
4lsq
4lsr
4lss
4lst
4lsu
4lsv
4lu5
4lve
4lvh
4lvn
4lvo
4m1c
4m1d
4m1g
4m3j
4m3k
4m43
4m48
4m5y
4m5z
4m61
4m62
4m6m
4m6n
4m6o
4m7j
4m7k
4m7l
4m7z
4m8q
4m93
4ma1
4ma3
4ma7
4ma8
4mau
4mhh
4mhj
4mqs
4mqt
4mqx
4msw
4mwf
4mxv
4mxw
4n0y
4n1c
4n1e
4n1h
4n8c
4n90
4n9g
4n9o
4nbx
4nby
4nbz
4nc0
4nc1
4nc2
4ncc
4nco
4ngh
4nhc
4nhg
4nhh
4nik
4nj9
4nja
4nkd
4nki
4nkm
4nko
4nm4
4nm8
4nnp
4np4
4npy
4nrx
4nry
4nrz
4nug
4nuj
4nwt
4nwu
4nyl
4nzr
4nzt
4nzu
4o02
4o4y
4o51
4o58
4o5i
4o5l
4o9h
4oaw
4ob5
4ocl
4ocm
4ocn
4ocr
4ocs
4ocw
4ocx
4ocy
4od1
4od2
4od3
4odh
4ods
4odt
4odu
4odv
4odw
4odx
4oga
4ogx
4ogy
4oii
4ojf
4okv
4olu
4olv
4olw
4olx
4oly
4olz
4om0
4om1
4onf
4ong
4oqt
4org
4orz
4osu
4ot1
4otx
4ouo
4ouu
4p2c
4p3c
4p3d
4p48
4p49
4p59
4p9h
4p9m
4pb0
4pb9
4pd4
4pfe
4pgj
4pir
4plj
4plk
4pou
4poy
4poz
4ppt
4ps4
4ptt
4ptu
4pub
4py7
4py8
4q0x
4q2z
4q6i
4q9q
4q9r
4qci
4qex
4qf1
4qgy
4qhk
4qhl
4qhm
4qhn
4qhu
4qkx
4qlr
4qnp
4qo1
4qt5
4qth
4qti
[truncated: 7,170 more rows]

## Sheet: Unique_antibodies_AbSet
pdb
1i3u
2z93
4udf
4xhj
4xpg
5b6f
5bmf
5fyj
5fyk
5kvl
5ljy
5nst
6bjz
6dzw
6dzy
6fs0
6jmq
6jmr
6orv
6pw6
6rul
6rum
6s2i
6uc5
6w5a
6w9g
6wfw
6wla
7jic
7jz1
7jz4
7k0x
7k0z
7k22
7k23
7m3l
7mpg
7n9u
7n9x
7qqb
7qxc
7qxd
7qxe
7sen
7sgm
7t6x
7v3g
7v3i
7vh0
7y6k
8a64
8be3
8be4
8d53
8e0g
8ffj
8fis
8h3m
8h3n
8i4e
8jei
8jru
8jrv
8p12
8p13
8p15
8pmw
8pmy
8q78
8qp6
8qxc
8qz6
8qz7
8rrs
8rrt
8rru
8rrv
8rrw
8rrx
8rs0
8rw9
8rwf
8s5z
8s62
8sal
8sat
8sw3
8tb7
8tgo
8tgz
8th3
8thr
8tjr
8tjs
8tni
8tnu
8to7
8top
8tox
8tq1
8tv5
8txq
8u9y
8uwz
8vba
8vbb
8vfx
8vgq
8vh2
8we4
8wqw
8wwh
8wwi
8wwj
8wwk
8wwl
8wwm
8wwn
8wyj
8wz3
8wz5
8wze
8x3l
8xcd
8xld
8xo9
8xoa
8xob
8xvj
8xvk
8xvl
8xyd
8y0y
8y3o
8y3p
8y3q
8y3r
8y3u
8y53
8yn7
8yn8
8yna
8ywa
8zhd
8zhh
8zhi
8zhj
8zhl
8zhm
8zl9
8zp1
8zp2
8zre
8zrh
8zrr
9axl
9axp
9b2c
9b7b
9b9y
9b9z
9ba0
9bdf
9bdg
9bif
9bio
9bqj
9bt8
9c44
9c45
9ci8
9cia
9cmi
9co6
9co7
9co8
9co9
9cx3
9cx9
9cz7
9cza
9czd
9czf
9d3e
9d3g
9dez
9df0
9dx6
9e6k
9eot
9f33
9f34
9fjk
9g6v
9gwz
9ivk
9ivm

## Sheet: Unique_antibodies_SabDab
pdb
8bpk
7six
7xox
1op3
5b3c
7kgl
7cu4
4oz4
4wgw
6erx
1om3
1zlw
5f45
4wgv
4q5z
6h7k
6nv0
1zlv
3j69
3wxw
7ny5
7evw
5usi
1zlu
1op5
7cu7
7ctu
1zls
4pp1
3w14
6csy
5kmv
5uwe
3wxv
2dtg
3rvx
3rvw
4nx3
7n0s
6f5g
4pp2
3l5y
3sm5
4x4y
3qos
3j6a
3loh
4k4m
6mf7
7n01
6nuz
6nuy
3rvv
3qot
